# Supplementary material for: Heuristic test reveals little effect of learning and maturation on early prey capture experiences in a web-building spider
Source: Sci Rep. 2024 May 22;14:11736. doi: 10.1038/s41598-024-61252-7 (PMC11111793; doi:10.1038/s41598-024-61252-7)
Supplement: Supplementary file 1 — Supplementary Information. [file 41598_2024_61252_MOESM1_ESM.xlsx]

## Sheet: Rittinger_etal_2023_learning&ma
Spider	Brood	Trial_number	1st_instar_treat	2nd_instar_treat	Prey_difficulty	Prey_type	Familiarity	Prey_I_II_difficulty	Wrap			Heuristic test reveals little effect of learning and maturation on early prey capture experiences in a web-building spider
A1	A	1	always_difficult	difficult_easy	difficult	Ant	familiar	difficult	185.75			Scientific Reports
A11	A	1	always_difficult	difficult_easy	difficult	Ant	familiar	difficult	81.25			Madison A. Rittinger, Rafael L. Rodriguez, Ignacio Escalante
A12	A	1	always_difficult	difficult_easy	difficult	Ant	familiar	difficult	99.07			University of Wisconsin-Milwaukee
A13	A	1	always_difficult	difficult_easy	difficult	Ant	familiar	difficult	301.11			ritting2@uwm.edu
A14	A	1	always_difficult	difficult_easy	difficult	Ant	familiar	difficult	111.7
A2	A	1	always_difficult	difficult_easy	difficult	Ant	familiar	difficult	141.6
A3	A	1	always_difficult	difficult_easy	difficult	Ant	familiar	difficult	156.4
A4	A	1	always_difficult	difficult_easy	difficult	Ant	familiar	difficult	276.14
A5	A	1	always_difficult	difficult_easy	difficult	Ant	familiar	difficult	49.51
A6	A	1	always_difficult	difficult_easy	difficult	Ant	familiar	difficult	278.94
A7	A	1	always_difficult	difficult_easy	difficult	Ant	familiar	difficult	279.22
A9	A	1	always_difficult	difficult_easy	difficult	Ant	familiar	difficult	170.69
B2	B	1	change_to_difficult	difficult_difficult	easy	Fly	familiar	easy	93.82
B3	B	1	change_to_difficult	difficult_difficult	easy	Fly	familiar	easy	663.66
C1	C	1	change_to_difficult	difficult_difficult	easy	Fly	familiar	easy	83.94
C2	C	1	change_to_difficult	difficult_difficult	easy	Fly	familiar	easy	155.05
D3	D	1	change_to_difficult	difficult_difficult	easy	Fly	familiar	easy	69.26
E1	E	1	change_to_difficult	difficult_difficult	easy	Fly	familiar	easy	81.62
E10	E	1	change_to_difficult	difficult_difficult	easy	Fly	familiar	easy	92.87
E11	E	1	change_to_difficult	difficult_difficult	easy	Fly	familiar	easy	36.92
E2	E	1	change_to_difficult	difficult_difficult	easy	Fly	familiar	easy	143.82
E3	E	1	change_to_difficult	difficult_difficult	easy	Fly	familiar	easy	59.84
E4	E	1	change_to_difficult	difficult_difficult	easy	Fly	familiar	easy	165.04
E5	E	1	change_to_difficult	difficult_difficult	easy	Fly	familiar	easy	56.52
E6	E	1	change_to_difficult	difficult_difficult	easy	Fly	familiar	easy	156.91
E7	E	1	change_to_difficult	difficult_difficult	easy	Fly	familiar	easy	69.26
E8	E	1	change_to_difficult	difficult_difficult	easy	Fly	familiar	easy	70.28
E9	E	1	change_to_difficult	difficult_difficult	easy	Fly	familiar	easy	99.11
F1	F	1	change_to_difficult	difficult_difficult	easy	Fly	familiar	easy	523.59
F2	F	1	change_to_difficult	difficult_difficult	easy	Fly	familiar	easy	111.91
F3	F	1	change_to_difficult	difficult_difficult	easy	Fly	familiar	easy	168.2
G01	G	1	change_to_easy	easy_difficult	difficult	Ant	familiar	difficult	631.32
G02	G	1	change_to_easy	easy_difficult	difficult	Ant	familiar	difficult	341.04
G03	G	1	change_to_easy	easy_difficult	difficult	Ant	familiar	difficult	110.86
G04	G	1	change_to_easy	easy_difficult	difficult	Ant	familiar	difficult	197.9
G05	G	1	change_to_easy	easy_difficult	difficult	Ant	familiar	difficult	289.96
G06	G	1	change_to_easy	easy_difficult	difficult	Ant	familiar	difficult	372.66
G07	G	1	change_to_easy	easy_difficult	difficult	Ant	familiar	difficult	423.38
G08	G	1	change_to_easy	easy_difficult	difficult	Ant	familiar	difficult	459.65
G09	G	1	change_to_easy	easy_difficult	difficult	Ant	familiar	difficult	120.76
G10	G	1	change_to_easy	easy_difficult	difficult	Ant	familiar	difficult	82.51
G11	G	1	always_easy	easy_easy	easy	Fly	familiar	easy	151.3
G12	G	1	always_easy	easy_easy	easy	Fly	familiar	easy	190.98
G13	G	1	always_easy	easy_easy	easy	Fly	familiar	easy	68.71
G14	G	1	always_easy	easy_easy	easy	Fly	familiar	easy	20.3
G15	G	1	always_easy	easy_easy	easy	Fly	familiar	easy	54.18
G16	G	1	always_easy	easy_easy	easy	Fly	familiar	easy	75.85
G17	G	1	always_easy	easy_easy	easy	Fly	familiar	easy	80.64
G18	G	1	always_easy	easy_easy	easy	Fly	familiar	easy	74.43
G19	G	1	always_easy	easy_easy	easy	Fly	familiar	easy	36.4
G20	G	1	always_easy	easy_easy	easy	Fly	familiar	easy	66.74
H01	H	1	always_easy	easy_easy	easy	Fly	familiar	easy	108.52
H02	H	1	always_easy	easy_easy	easy	Fly	familiar	easy	62.86
H03	H	1	always_easy	easy_easy	easy	Fly	familiar	easy	89.06
H04	H	1	always_easy	easy_easy	easy	Fly	familiar	easy	631.77
H05	H	1	always_easy	easy_easy	easy	Fly	familiar	easy	219.78
H06	H	1	always_easy	easy_easy	easy	Fly	familiar	easy	144.55
H07	H	1	always_easy	easy_easy	easy	Fly	familiar	easy	62.01
H08	H	1	always_easy	easy_easy	easy	Fly	familiar	easy	62.08
H09	H	1	change_to_easy	easy_difficult	difficult	Ant	familiar	difficult	371.95
H10	H	1	change_to_easy	easy_difficult	difficult	Ant	familiar	difficult	233.48
H11	H	1	change_to_easy	easy_difficult	difficult	Ant	familiar	difficult	135.79
H12	H	1	change_to_easy	easy_difficult	difficult	Ant	familiar	difficult	151.9
H13	H	1	change_to_easy	easy_difficult	difficult	Ant	familiar	difficult	210.16
H14	H	1	change_to_easy	easy_difficult	difficult	Ant	familiar	difficult	239.6
H16	H	1	change_to_easy	easy_difficult	difficult	Ant	familiar	difficult	347.78
I01	I	1	always_easy	easy_easy	easy	Fly	familiar	easy	144.8
I02	I	1	always_easy	easy_easy	easy	Fly	familiar	easy	177.46
I03	I	1	always_easy	easy_easy	easy	Fly	familiar	easy	145.5
I04	I	1	always_easy	easy_easy	easy	Fly	familiar	easy	124.84
I05	I	1	change_to_difficult	difficult_difficult	easy	Fly	familiar	easy	95.25
I06	I	1	change_to_difficult	difficult_difficult	easy	Fly	familiar	easy	119.38
I07	I	1	change_to_difficult	difficult_difficult	easy	Fly	familiar	easy	277.49
I08	I	1	change_to_difficult	difficult_difficult	easy	Fly	familiar	easy	77
I09	I	1	change_to_easy	easy_difficult	difficult	Ant	familiar	difficult	129.55
I10	I	1	change_to_easy	easy_difficult	difficult	Ant	familiar	difficult	164.2
I11	I	1	change_to_easy	easy_difficult	difficult	Ant	familiar	difficult	225.38
A1	A	2	always_difficult	difficult_easy	difficult	Ant	familiar	difficult	131.59
A11	A	2	always_difficult	difficult_easy	difficult	Ant	familiar	difficult	376.31
A12	A	2	always_difficult	difficult_easy	difficult	Ant	familiar	difficult	147.63
A13	A	2	always_difficult	difficult_easy	difficult	Ant	familiar	difficult	246.17
A14	A	2	always_difficult	difficult_easy	difficult	Ant	familiar	difficult	148.48
A2	A	2	always_difficult	difficult_easy	difficult	Ant	familiar	difficult	158.91
A3	A	2	always_difficult	difficult_easy	difficult	Ant	familiar	difficult	149.49
A4	A	2	always_difficult	difficult_easy	difficult	Ant	familiar	difficult	123.72
A5	A	2	always_difficult	difficult_easy	difficult	Ant	familiar	difficult	131.69
A6	A	2	always_difficult	difficult_easy	difficult	Ant	familiar	difficult	121.09
A7	A	2	always_difficult	difficult_easy	difficult	Ant	familiar	difficult	121.72
A9	A	2	always_difficult	difficult_easy	difficult	Ant	familiar	difficult	108.95
B2	B	2	change_to_difficult	difficult_difficult	easy	Fly	familiar	easy	224.66
B3	B	2	change_to_difficult	difficult_difficult	easy	Fly	familiar	easy	74.31
C2	C	2	change_to_difficult	difficult_difficult	easy	Fly	familiar	easy	143.31
D3	D	2	change_to_difficult	difficult_difficult	easy	Fly	familiar	easy	300.31
E1	E	2	change_to_difficult	difficult_difficult	easy	Fly	familiar	easy	318.36
E11	E	2	change_to_difficult	difficult_difficult	easy	Fly	familiar	easy	43.14
E2	E	2	change_to_difficult	difficult_difficult	easy	Fly	familiar	easy	92.9
E3	E	2	change_to_difficult	difficult_difficult	easy	Fly	familiar	easy	67.48
E5	E	2	change_to_difficult	difficult_difficult	easy	Fly	familiar	easy	131.74
E6	E	2	change_to_difficult	difficult_difficult	easy	Fly	familiar	easy	42.59
E7	E	2	change_to_difficult	difficult_difficult	easy	Fly	familiar	easy	76.07
E8	E	2	change_to_difficult	difficult_difficult	easy	Fly	familiar	easy	301.75
E9	E	2	change_to_difficult	difficult_difficult	easy	Fly	familiar	easy	38.75
F1	F	2	change_to_difficult	difficult_difficult	easy	Fly	familiar	easy	316.33
F2	F	2	change_to_difficult	difficult_difficult	easy	Fly	familiar	easy	95.66
F3	F	2	change_to_difficult	difficult_difficult	easy	Fly	familiar	easy	126.45
G01	G	2	change_to_easy	easy_difficult	difficult	Ant	familiar	difficult	171.76
G02	G	2	change_to_easy	easy_difficult	difficult	Ant	familiar	difficult	304.77
G03	G	2	change_to_easy	easy_difficult	difficult	Ant	familiar	difficult	105.25
G04	G	2	change_to_easy	easy_difficult	difficult	Ant	familiar	difficult	208.41
G05	G	2	change_to_easy	easy_difficult	difficult	Ant	familiar	difficult	257.78
G06	G	2	change_to_easy	easy_difficult	difficult	Ant	familiar	difficult	32.41
G07	G	2	change_to_easy	easy_difficult	difficult	Ant	familiar	difficult	193.61
G08	G	2	change_to_easy	easy_difficult	difficult	Ant	familiar	difficult	118.46
G09	G	2	change_to_easy	easy_difficult	difficult	Ant	familiar	difficult	90.07
G10	G	2	change_to_easy	easy_difficult	difficult	Ant	familiar	difficult	420.58
G11	G	2	always_easy	easy_easy	easy	Fly	familiar	easy	151.14
G12	G	2	always_easy	easy_easy	easy	Fly	familiar	easy	340.76
G15	G	2	always_easy	easy_easy	easy	Fly	familiar	easy	77.67
G16	G	2	always_easy	easy_easy	easy	Fly	familiar	easy	95.17
G17	G	2	always_easy	easy_easy	easy	Fly	familiar	easy	124.56
G18	G	2	always_easy	easy_easy	easy	Fly	familiar	easy	71.13
G19	G	2	always_easy	easy_easy	easy	Fly	familiar	easy	130.84
H01	H	2	always_easy	easy_easy	easy	Fly	familiar	easy	160.56
H02	H	2	always_easy	easy_easy	easy	Fly	familiar	easy	350.49
H03	H	2	always_easy	easy_easy	easy	Fly	familiar	easy	34.07
H04	H	2	always_easy	easy_easy	easy	Fly	familiar	easy	468.27
H05	H	2	always_easy	easy_easy	easy	Fly	familiar	easy	257.55
H06	H	2	always_easy	easy_easy	easy	Fly	familiar	easy	117.44
H07	H	2	always_easy	easy_easy	easy	Fly	familiar	easy	113.99
H08	H	2	always_easy	easy_easy	easy	Fly	familiar	easy	95.45
H09	H	2	change_to_easy	easy_difficult	difficult	Ant	familiar	difficult	181.4
H10	H	2	change_to_easy	easy_difficult	difficult	Ant	familiar	difficult	145.99
H11	H	2	change_to_easy	easy_difficult	difficult	Ant	familiar	difficult	197.04
H13	H	2	change_to_easy	easy_difficult	difficult	Ant	familiar	difficult	139.07
H14	H	2	change_to_easy	easy_difficult	difficult	Ant	familiar	difficult	380.36
H15	H	2	change_to_easy	easy_difficult	difficult	Ant	familiar	difficult	131.72
H16	H	2	change_to_easy	easy_difficult	difficult	Ant	familiar	difficult	248.03
I01	I	2	always_easy	easy_easy	easy	Fly	familiar	easy	297.9
I02	I	2	always_easy	easy_easy	easy	Fly	familiar	easy	77.07
I03	I	2	always_easy	easy_easy	easy	Fly	familiar	easy	72.37
I04	I	2	always_easy	easy_easy	easy	Fly	familiar	easy	100.41
I05	I	2	change_to_difficult	difficult_difficult	easy	Fly	familiar	easy	641.88
I06	I	2	change_to_difficult	difficult_difficult	easy	Fly	familiar	easy	70.42
I07	I	2	change_to_difficult	difficult_difficult	easy	Fly	familiar	easy	91.82
I09	I	2	change_to_easy	easy_difficult	difficult	Ant	familiar	difficult	200.94
I10	I	2	change_to_easy	easy_difficult	difficult	Ant	familiar	difficult	83.34
I11	I	2	change_to_easy	easy_difficult	difficult	Ant	familiar	difficult	257.72
A1	A	3	always_difficult	difficult_easy	difficult	Ant	familiar	difficult	194.93
A11	A	3	always_difficult	difficult_easy	difficult	Ant	familiar	difficult	160.14
A12	A	3	always_difficult	difficult_easy	difficult	Ant	familiar	difficult	104.9
A13	A	3	always_difficult	difficult_easy	difficult	Ant	familiar	difficult	157.38
A2	A	3	always_difficult	difficult_easy	difficult	Ant	familiar	difficult	146.97
A3	A	3	always_difficult	difficult_easy	difficult	Ant	familiar	difficult	107.91
A4	A	3	always_difficult	difficult_easy	difficult	Ant	familiar	difficult	197.39
A5	A	3	always_difficult	difficult_easy	difficult	Ant	familiar	difficult	125.3
A6	A	3	always_difficult	difficult_easy	difficult	Ant	familiar	difficult	509.2
A7	A	3	always_difficult	difficult_easy	difficult	Ant	familiar	difficult	247.17
A9	A	3	always_difficult	difficult_easy	difficult	Ant	familiar	difficult	343.11
B2	B	3	change_to_difficult	difficult_difficult	difficult	Ant	novel	easy	293.38
B3	B	3	change_to_difficult	difficult_difficult	difficult	Ant	novel	easy	385.48
C2	C	3	change_to_difficult	difficult_difficult	difficult	Ant	novel	easy	237.19
D3	D	3	change_to_difficult	difficult_difficult	difficult	Ant	novel	easy	256.04
E1	E	3	change_to_difficult	difficult_difficult	difficult	Ant	novel	easy	263.29
E3	E	3	change_to_difficult	difficult_difficult	difficult	Ant	novel	easy	129.2
E5	E	3	change_to_difficult	difficult_difficult	difficult	Ant	novel	easy	175.92
E6	E	3	change_to_difficult	difficult_difficult	difficult	Ant	novel	easy	86.63
E7	E	3	change_to_difficult	difficult_difficult	difficult	Ant	novel	easy	97.96
E8	E	3	change_to_difficult	difficult_difficult	difficult	Ant	novel	easy	97.59
E9	E	3	change_to_difficult	difficult_difficult	difficult	Ant	novel	easy	102.42
F1	F	3	change_to_difficult	difficult_difficult	difficult	Ant	novel	easy	204.43
F2	F	3	change_to_difficult	difficult_difficult	difficult	Ant	novel	easy	398.39
F3	F	3	change_to_difficult	difficult_difficult	difficult	Ant	novel	easy	111.3
G03	G	3	change_to_easy	easy_difficult	easy	Fly	novel	difficult	62.04
G04	G	3	change_to_easy	easy_difficult	easy	Fly	novel	difficult	64.15
G06	G	3	change_to_easy	easy_difficult	easy	Fly	novel	difficult	73.39
G07	G	3	change_to_easy	easy_difficult	easy	Fly	novel	difficult	7.04
G08	G	3	change_to_easy	easy_difficult	easy	Fly	novel	difficult	91.56
G09	G	3	change_to_easy	easy_difficult	easy	Fly	novel	difficult	190.14
G10	G	3	change_to_easy	easy_difficult	easy	Fly	novel	difficult	86.57
G12	G	3	always_easy	easy_easy	easy	Fly	familiar	easy	57.65
G13	G	3	always_easy	easy_easy	easy	Fly	familiar	easy	85.45
G14	G	3	always_easy	easy_easy	easy	Fly	familiar	easy	98.11
G15	G	3	always_easy	easy_easy	easy	Fly	familiar	easy	52.84
G16	G	3	always_easy	easy_easy	easy	Fly	familiar	easy	43.77
G17	G	3	always_easy	easy_easy	easy	Fly	familiar	easy	36.91
G18	G	3	always_easy	easy_easy	easy	Fly	familiar	easy	134.45
G19	G	3	always_easy	easy_easy	easy	Fly	familiar	easy	59.39
G20	G	3	always_easy	easy_easy	easy	Fly	familiar	easy	365.75
H01	H	3	always_easy	easy_easy	easy	Fly	familiar	easy	80.97
H02	H	3	always_easy	easy_easy	easy	Fly	familiar	easy	156.96
H03	H	3	always_easy	easy_easy	easy	Fly	familiar	easy	80.52
H04	H	3	always_easy	easy_easy	easy	Fly	familiar	easy	142.83
H05	H	3	always_easy	easy_easy	easy	Fly	familiar	easy	105.88
H06	H	3	always_easy	easy_easy	easy	Fly	familiar	easy	83.21
H09	H	3	change_to_easy	easy_difficult	easy	Fly	novel	difficult	154.51
H10	H	3	change_to_easy	easy_difficult	easy	Fly	novel	difficult	151.05
H11	H	3	change_to_easy	easy_difficult	easy	Fly	novel	difficult	101.14
H12	H	3	change_to_easy	easy_difficult	easy	Fly	novel	difficult	124.24
H13	H	3	change_to_easy	easy_difficult	easy	Fly	novel	difficult	71.53
H14	H	3	change_to_easy	easy_difficult	easy	Fly	novel	difficult	183.64
H15	H	3	change_to_easy	easy_difficult	easy	Fly	novel	difficult	54.16
I01	I	3	always_easy	easy_easy	easy	Fly	familiar	easy	100.55
I02	I	3	always_easy	easy_easy	easy	Fly	familiar	easy	58.28
I03	I	3	always_easy	easy_easy	easy	Fly	familiar	easy	59.27
I04	I	3	always_easy	easy_easy	easy	Fly	familiar	easy	175.66
I05	I	3	change_to_difficult	difficult_difficult	difficult	Ant	novel	easy	195.94
I06	I	3	change_to_difficult	difficult_difficult	difficult	Ant	novel	easy	203.02
I07	I	3	change_to_difficult	difficult_difficult	difficult	Ant	novel	easy	112.22
I08	I	3	change_to_difficult	difficult_difficult	difficult	Ant	novel	easy	221.76
I09	I	3	change_to_easy	easy_difficult	easy	Fly	novel	difficult	176.28
I10	I	3	change_to_easy	easy_difficult	easy	Fly	novel	difficult	201.72
I11	I	3	change_to_easy	easy_difficult	easy	Fly	novel	difficult	64.77
A1	A	4	always_difficult	difficult_easy	easy	Fly	novel	difficult	46.92
A11	A	4	always_difficult	difficult_easy	easy	Fly	novel	difficult	87.95
A12	A	4	always_difficult	difficult_easy	easy	Fly	novel	difficult	41.39
A13	A	4	always_difficult	difficult_easy	easy	Fly	novel	difficult	67.25
A14	A	4	always_difficult	difficult_easy	easy	Fly	novel	difficult	54.22
A3	A	4	always_difficult	difficult_easy	easy	Fly	novel	difficult	45.99
A4	A	4	always_difficult	difficult_easy	easy	Fly	novel	difficult	51.69
A5	A	4	always_difficult	difficult_easy	easy	Fly	novel	difficult	38.44
A6	A	4	always_difficult	difficult_easy	easy	Fly	novel	difficult	66.77
A7	A	4	always_difficult	difficult_easy	easy	Fly	novel	difficult	68.12
A9	A	4	always_difficult	difficult_easy	easy	Fly	novel	difficult	70.05
B2	B	4	change_to_difficult	difficult_difficult	difficult	Ant	familiar	easy	197.7
B3	B	4	change_to_difficult	difficult_difficult	difficult	Ant	familiar	easy	124.19
C2	C	4	change_to_difficult	difficult_difficult	difficult	Ant	familiar	easy	475.43
E5	E	4	change_to_difficult	difficult_difficult	difficult	Ant	familiar	easy	153.2
E6	E	4	change_to_difficult	difficult_difficult	difficult	Ant	familiar	easy	143.39
E7	E	4	change_to_difficult	difficult_difficult	difficult	Ant	familiar	easy	215.45
E8	E	4	change_to_difficult	difficult_difficult	difficult	Ant	familiar	easy	152.27
E9	E	4	change_to_difficult	difficult_difficult	difficult	Ant	familiar	easy	393.36
F1	F	4	change_to_difficult	difficult_difficult	difficult	Ant	familiar	easy	108.23
F3	F	4	change_to_difficult	difficult_difficult	difficult	Ant	familiar	easy	190.35
G01	G	4	change_to_easy	easy_difficult	difficult	Ant	familiar	difficult	123.31
G04	G	4	change_to_easy	easy_difficult	difficult	Ant	familiar	difficult	142.69
G06	G	4	change_to_easy	easy_difficult	difficult	Ant	familiar	difficult	111.12
G07	G	4	change_to_easy	easy_difficult	difficult	Ant	familiar	difficult	53.67
G08	G	4	change_to_easy	easy_difficult	difficult	Ant	familiar	difficult	105.46
G09	G	4	change_to_easy	easy_difficult	difficult	Ant	familiar	difficult	123.39
G10	G	4	change_to_easy	easy_difficult	difficult	Ant	familiar	difficult	119.8
H01	H	4	always_easy	easy_easy	easy	Fly	familiar	easy	81.22
H02	H	4	always_easy	easy_easy	easy	Fly	familiar	easy	60.74
H03	H	4	always_easy	easy_easy	easy	Fly	familiar	easy	83.96
H04	H	4	always_easy	easy_easy	easy	Fly	familiar	easy	95.81
H06	H	4	always_easy	easy_easy	easy	Fly	familiar	easy	84.77
H09	H	4	change_to_easy	easy_difficult	difficult	Ant	familiar	difficult	170.54
H10	H	4	change_to_easy	easy_difficult	difficult	Ant	familiar	difficult	163.63
H11	H	4	change_to_easy	easy_difficult	difficult	Ant	familiar	difficult	156.01
H12	H	4	change_to_easy	easy_difficult	difficult	Ant	familiar	difficult	173.24
H13	H	4	change_to_easy	easy_difficult	difficult	Ant	familiar	difficult	161.43
H14	H	4	change_to_easy	easy_difficult	difficult	Ant	familiar	difficult	127.645
H15	H	4	change_to_easy	easy_difficult	difficult	Ant	familiar	difficult	164.02
